# Supplementary material for: Shading Treatment Reduces Grape Sugar Content by Suppressing Photosynthesis-Antenna Protein Pathway Gene Expression in Grape Berries
Source: Int J Mol Sci. 2024 May 5;25(9):5029. doi: 10.3390/ijms25095029 (PMC11084848; doi:10.3390/ijms25095029)
Supplement: Supplementary file 1 [file ijms-25-05029-s001.zip]

Archive with 1 entries (1 files):
- ijms-2949822-supplementary.pdf
